# Supplementary material for: Deep-Sea Origin and In-Situ Diversification of Chrysogorgiid Octocorals
Source: PLoS One. 2012 Jun 18;7(6):e38357. doi: 10.1371/journal.pone.0038357 (PMC3377635; doi:10.1371/journal.pone.0038357)
Supplement: Table S1 — Collection date, geographic coordinates, depth, and genetic markers sequenced for specimens used in this study. GenBank accession numbers representing each haplotype and biogeographic region are given in the final 3 columns. (XLS) [file pone.0038357.s002.xls]

## Sheet: SELECTION FOR PONE
Supplemental Table 1. Collection date, geographic coordinates, depth, and genetic markers sequenced for specimens used in this study. GenBank accession numbers representing each haplotype and biogeographic region are given in the final 3 columns.
				Museum					5' mtMutS	Collection	Depth			GenBank Accession numbers
Specimen ID	Family	Genus	Species	voucher number	5' mtMutS	cox1	18S	whole mtMutS	Haplotype	date	(m)	Latitude	Longitude	mtMutS	cox1	18S
DE0409221	Anthoptilidae	Anthoptilum	sp.	YPM 36837	sequenced					2004-06-08	2051-2111	39.9753	-67.4394	JN227921
NAS2041	Chrysogorgiidae	Chrysogorgia	abludo	YPM 38600 Paratype	sequenced			sequenced	E	2005-08-25	2121	34.4788	-56.734	JN227999
VER2021	Chrysogorgiidae	Chrysogorgia	abludo	YPM 38606 Holotype	sequenced				E	2005-08-19	2110	34.5307	-49.7898	GQ180139
KEL4072	Chrysogorgiidae	Chrysogorgia	artospira	YPM 38596 Holotype	sequenced				B	2004-05-19	2253	38.783	-63.9628	GQ180132
KEL6191	Chrysogorgiidae	Chrysogorgia	artospira	YPM 38605 Paratype	sequenced	sequenced	sequenced	sequenced	B	2005-08-31	1965	38.7705	-64.0927	GQ868346	GQ868315
KUK2051	Chrysogorgiidae	Chrysogorgia	artospira	YPM 38604 Paratype	sequenced				B	2005-08-22	1846	35.5568	-51.8148	GQ180133
MIL1023	Chrysogorgiidae	Chrysogorgia	artospira	YPM 38599 Paratype	sequenced				B	2005-08-17	1650	34.5748	-50.506	GQ180134
LYM2011	Chrysogorgiidae	Chrysogorgia	averta	YPM 38594 Holotype	sequenced				C	2005-08-14	2379	35.1917	-47.6717	GQ180136
P42287	Chrysogorgiidae	Chrysogorgia	cf. stellata		sequenced				9	2009-12-03	1389	22.7393	-161.164	JN227920
CR1062	Chrysogorgiidae	Chrysogorgia	chryseis		sequenced	sequenced	sequenced	sequenced	L	1993-08-18	1010	18.7769	-158.247	JN227992	GQ868308	AF052913
1102452	Chrysogorgiidae	Chrysogorgia	monticola	USNM 1102452	sequenced	sequenced	sequenced	sequenced	T	2006-01-30	2662	35.8233	-122.608	JN227989	JN227955	JN227961
1102450	Chrysogorgiidae	Chrysogorgia	pinnata	USNM 1102450	sequenced	sequenced	sequenced	sequenced	I	2006-02-01	3114	35.6267	-122.835	JN227988	JN227956	JN227960
BOA124523	Chrysogorgiidae	Chrysogorgia	sp.		sequenced					2005-09-11	1150-1273	-15.9833	166.683
BOO1051	Chrysogorgiidae	Chrysogorgia	sp.		sequenced				F	2009-03-22	1171	23.7873	-75.125
BOO1061	Chrysogorgiidae	Chrysogorgia	sp.		sequenced				G	2009-03-22	1162	23.7873	-75.125	JN227912
C012808	Chrysogorgiidae	Chrysogorgia	sp.	MAGNT C012808	sequenced				T
C014414	Chrysogorgiidae	Chrysogorgia	sp.	MAGNT C014414	sequenced	sequenced	sequenced	sequenced	K	2003-06-03	521-539	-34.62	168.951	GQ868344	GQ868307	JN227962
CAT1021	Chrysogorgiidae	Chrysogorgia	sp.		sequenced				E	2009-03-19	1713	24.7792	-76.675
CAT2031	Chrysogorgiidae	Chrysogorgia	sp.		sequenced				F	2009-03-21	1320	24.1505	-75.199	JN227905
DE0409201	Chrysogorgiidae	Chrysogorgia	sp.		sequenced	sequenced	sequenced	sequenced	D	2004-06-07	1994-2031	39.9693	-67.4146	GQ180137	GQ868309	JN227964
EBI25291	Chrysogorgiidae	Chrysogorgia	sp.	MNHN-IK-2008-16	sequenced				7	2005-10-09	330-340	-22.7833	159.367
ELE2051	Chrysogorgiidae	Chrysogorgia	sp.		sequenced				I	2009-03-28	2258	25.6726	-76.765
ELE2081	Chrysogorgiidae	Chrysogorgia	sp.		sequenced				A	2009-03-28	2223	25.6678	-76.768
FEL808621	Chrysogorgiidae	Chrysogorgia	sp.		sequenced				H	2008-08-24	101.7-100.3	28.0513	-91.9774
J2095264	Chrysogorgiidae	Chrysogorgia	sp.		sequenced				Q	2004-07-25	1357	51.7897	-173.831	JN227907
J209823	Chrysogorgiidae	Chrysogorgia	sp.		sequenced				9	2004-07-29	2514	51.3901	-177.758
JAC1018	Chrysogorgiidae	Chrysogorgia	sp.		sequenced				J	2010-11-15	627	30.7242	-79.6586	JN227916
JC048161621	Chrysogorgiidae	Chrysogorgia	sp.		sequenced				I	2010-06-06	2500	53.99	-36.1947
JC048401732	Chrysogorgiidae	Chrysogorgia	sp.		sequenced				I	2010-06-21	2623-2428	48.7353	-28.6556
JC048401733	Chrysogorgiidae	Chrysogorgia	sp.		sequenced				U	2010-06-21	2623-2428	48.7353	-28.6556	JN227911
JC048531784	Chrysogorgiidae	Chrysogorgia	sp.		sequenced				D	2010-06-27	2442-2630	49.024	-27.6877	JN227913
JSLII36912	Chrysogorgiidae	Chrysogorgia	sp.		sequenced				G	2009-07-26	709	26.4226	-77.861
JSLII36932	Chrysogorgiidae	Chrysogorgia	sp.		sequenced				G	2009-07-27	675	26.4236	-77.86
LAC3051	Chrysogorgiidae	Chrysogorgia	sp.		sequenced				A	2009-03-17	1607	26.725	-76.639
LAD23	Chrysogorgiidae	Chrysogorgia	sp.		sequenced				B	1996-09-20	1028	20.7825	-157.149	GQ180135
MOL3012	Chrysogorgiidae	Chrysogorgia	sp.		sequenced	sequenced	sequenced	sequenced	X	2006-09-01	726	21.231	-156.793	GQ868347	FJ268640	FJ358835
NAS1023	Chrysogorgiidae	Chrysogorgia	sp.		sequenced	sequenced	sequenced	sequenced	E	2005-08-24	2246	34.5828	-56.8433	GQ180138	GQ868324
NEP1041	Chrysogorgiidae	Chrysogorgia	sp.		sequenced				C	2009-03-27	1984	25.4453	-76.9395
NIWA25863	Chrysogorgiidae	Chrysogorgia	sp.	NIWA 25863	sequenced				12	1997-08-01	976	-37.0167	176.718
NIWA41713	Chrysogorgiidae	Chrysogorgia	sp.	NIWA 41713	sequenced				3	1977-01-27	390	-28.901	167.737
NIWA41739	Chrysogorgiidae	Chrysogorgia	sp.	NIWA 41739	sequenced				M	1974-07-29	610	-30.2183	-178.533	JN227914
NIWA43022	Chrysogorgiidae	Chrysogorgia	sp.	NIWA 43022	sequenced				5	1978-06-02	354	-27	159.305
NIWA43023	Chrysogorgiidae	Chrysogorgia	sp.	NIWA 43023	sequenced				N	1998-06-18	915	-36.507	176.516
NOR220271	Chrysogorgiidae	Chrysogorgia	sp.	MNHN-IK-2008-1428	sequenced				N	2003-10-21	465-650	-23.4333	167.85	JN227943
NOR220381	Chrysogorgiidae	Chrysogorgia	sp.	MNHN-IK-2008-1430	sequenced				4	2003-10-23	290-330	-23.7	168
NORF154/11	Chrysogorgiidae	Chrysogorgia	sp.		sequenced	sequenced	sequenced	sequenced	8	2003-06-03	521-539	-34.62	168.951	JN228003	JN227957
NORF44/3	Chrysogorgiidae	Chrysogorgia	sp.	MAGNT C014442	sequenced				O	2003-05-18	1019-1030	-26.3922	167.02	JN227918
NORf89/14	Chrysogorgiidae	Chrysogorgia	sp.		sequenced	sequenced	sequenced	sequenced	W	2003-05-26	748-772	-34.203	162.686	GQ868348	GQ868328
NSFIII07213	Chrysogorgiidae	Chrysogorgia	sp.		sequenced				R	2006-07-07	657-815	27.7523	-85.3262
NSFIII07214	Chrysogorgiidae	Chrysogorgia	sp.		sequenced				R	2006-07-07	657-815	27.7523	-85.3262
NSFIII0722	Chrysogorgiidae	Chrysogorgia	sp.		sequenced				R	2006-07-07	657-815	27.7523	-85.3262	JN227944
NSFIII0723	Chrysogorgiidae	Chrysogorgia	sp.		sequenced				R	2006-07-07	657-815	27.7523	-85.3262
NSFIII0725	Chrysogorgiidae	Chrysogorgia	sp.		sequenced				R	2006-07-07	657-815	27.7523	-85.3262
NSFIII0726	Chrysogorgiidae	Chrysogorgia	sp.		sequenced				R	2006-07-07	657-815	27.7523	-85.3262
NSFIII0727	Chrysogorgiidae	Chrysogorgia	sp.		sequenced				R	2006-07-07	657-815	27.7523	-85.3262
NSFIII0728	Chrysogorgiidae	Chrysogorgia	sp.		sequenced				R	2006-07-07	657-815	27.7523	-85.3262
NWP1012	Chrysogorgiidae	Chrysogorgia	sp.		sequenced				I	2009-03-26	1488	25.8616	-77.2826
NWP1016	Chrysogorgiidae	Chrysogorgia	sp.		sequenced				F	2009-03-26	1488	25.8616	-77.2826
NWP1051	Chrysogorgiidae	Chrysogorgia	sp.		sequenced				B	2009-03-26	1276	25.8609	-77.2737
P422811	Chrysogorgiidae	Chrysogorgia	sp.		sequenced				B	2009-12-03	1328	22.7395	-161.172
RUM1051	Chrysogorgiidae	Chrysogorgia	sp.		sequenced				F	2009-03-24	1208	23.6327	-74.954
RUM1081	Chrysogorgiidae	Chrysogorgia	sp.		sequenced				H	2009-03-24	1073	23.636	-74.953	JN227945
SAL117871	Chrysogorgiidae	Chrysogorgia	sp.	MNHN-IK-2008-643	sequenced					2001-09-30	316-344	-9.3117	160.327
SAL118272	Chrysogorgiidae	Chrysogorgia	sp.	MNHN-IK-2008-1052	sequenced				N	2001-10-04	804-936	-9.985	161.097
SAL118273	Chrysogorgiidae	Chrysogorgia	sp.	MNHN-IK-2008-1050	sequenced				N	2001-10-04	804-936	-9.985	161.097
SAL118531	Chrysogorgiidae	Chrysogorgia	sp.	MNHN-IK-2008-640	sequenced				9	2001-10-07	222-240	-9.775	160.882
SAL118581	Chrysogorgiidae	Chrysogorgia	sp.	MNHN-IK-2008-1051	sequenced				T	2001-10-07	435-461	-9.6167	160.695	JN227927
SAL222301	Chrysogorgiidae	Chrysogorgia	sp.	MNHN-IK-2008-119	sequenced				P	2004-10-29	837-945	-6.4633	156.405	JN227928
SAL222973	Chrysogorgiidae	Chrysogorgia	sp.	MNHN-IK-2008-126	sequenced				Y	2004-11-08	728-777	-9.1467	158.267	JN227926
SEA202221	Chrysogorgiidae	Chrysogorgia	sp.	MNHN-Oct.2009-0095	sequenced				B	1993-01-28	1150	32.3467	-28.2617	GQ353317
SEA202762	Chrysogorgiidae	Chrysogorgia	sp.	MNHN-Oct.2009-0096	sequenced				F	1993-02-06	1520	34.035	-28.3167	GQ353315
Smi40411	Chrysogorgiidae	Chrysogorgia	sp.	MNHN-IK-2008-476	sequenced				V	1989-03-08	230-235	-24.7333	168.15	JN227931
TER11012	Chrysogorgiidae	Chrysogorgia	sp.		sequenced				6	2008-10-27	260-320	-23.0093	168.357	JN227974
TER12041	Chrysogorgiidae	Chrysogorgia	sp.		sequenced				13	2008-10-29	460-490	-22.8017	167.256	JN227975
TER120412	Chrysogorgiidae	Chrysogorgia	sp.		sequenced				1	2008-10-29	460-490	-22.8017	167.256	JN227976
TER12042	Chrysogorgiidae	Chrysogorgia	sp.		sequenced				8	2008-10-29	460-490	-22.8017	167.256	JN227977
TER13069	Chrysogorgiidae	Chrysogorgia	sp.		sequenced				2	2008-10-30	480-500	-22.9017	167.265	JN227978
TER130826	Chrysogorgiidae	Chrysogorgia	sp.		sequenced				14	2008-10-30	400-420	-22.975	167.273	JN227979
TER130828	Chrysogorgiidae	Chrysogorgia	sp.		sequenced				9	2008-10-30	400-420	-22.975	167.273	JN227980
TER2041	Chrysogorgiidae	Chrysogorgia	sp.	MNHN-IK-2008-1666	sequenced				11	2008-10-17	750-780	-23.9567	169.715	JN227936
TER2051	Chrysogorgiidae	Chrysogorgia	sp.		sequenced				10	2008-10-17	800-840	-23.9583	169.722	JN227981
TER5041	Chrysogorgiidae	Chrysogorgia	sp.	MNHN-IK-2008-1619	sequenced				12	2008-10-20	1120	-23.5872	167.993	JN227947
TER7081	Chrysogorgiidae	Chrysogorgia	sp.		sequenced				7	2008-10-22	300-320	-23.3253	168.083	JN227982
TER7085	Chrysogorgiidae	Chrysogorgia	sp.		sequenced				15	2008-10-22	300-320	-23.3253	168.083	JN227983
TER8017	Chrysogorgiidae	Chrysogorgia	sp.		sequenced				5	2008-10-23	200	-23.3158	168.256	JN227984
TER8063	Chrysogorgiidae	Chrysogorgia	sp.		sequenced				3	2008-10-23	390-570	-23.265	168.233	JN227985
TER9032	Chrysogorgiidae	Chrysogorgia	sp.		sequenced				4	2008-10-24	440-550	-22.4672	167.484	JN227986
BAL2111	Chrysogorgiidae	Chrysogorgia	tricaulis	YPM 38602	sequenced	sequenced	sequenced	sequenced	A	2005-09-01	1689	39.4127	-65.408	JN227990	GQ868305
BEA4011	Chrysogorgiidae	Chrysogorgia	tricaulis	YPM 38608	sequenced	sequenced	sequenced	sequenced	A	2004-05-11	1559	39.9517	-67.413	JN227991	GQ868306
GOO1081	Chrysogorgiidae	Chrysogorgia	tricaulis	YPM 38590 Paratype	sequenced				A	2005-08-21	2068	35.393	-51.267	GQ180128
GOO1102	Chrysogorgiidae	Chrysogorgia	tricaulis	YPM 38601	sequenced				A	2005-08-21	2000	35.393	-51.2687
KEL2022	Chrysogorgiidae	Chrysogorgia	tricaulis	YPM 28606 Paratype	sequenced				A	2003-07-16	2158	38.8599	-63.9141
KEL6014	Chrysogorgiidae	Chrysogorgia	tricaulis	YPM 38603	sequenced			sequenced	A	2005-08-31	2593	38.7575	-64.091	JN227998
KEL6131	Chrysogorgiidae	Chrysogorgia	tricaulis	YPM 38607 Holotype	sequenced	sequenced	sequenced		A	2005-08-31	2132	38.7655	-64.0905	GQ180126	GQ868314
KUK2031	Chrysogorgiidae	Chrysogorgia	tricaulis	YPM 38589 Paratype	sequenced				A	2005-08-22	1859	35.5567	-51.8145	GQ180129
LYM2012	Chrysogorgiidae	Chrysogorgia	tricaulis	YPM 38593	sequenced				A	2005-08-14	2379	35.1917	-47.6717	GQ180131
LYM3101	Chrysogorgiidae	Chrysogorgia	tricaulis	YPM 38595	sequenced				A	2005-08-15	1533	35.3693	-48.159
MIL1015	Chrysogorgiidae	Chrysogorgia	tricaulis	YPM 38591	sequenced				A	2005-08-17	1689	34.818	-50.5062	GQ180130
NAS1032	Chrysogorgiidae	Chrysogorgia	tricaulis	YPM 38592	sequenced	sequenced	sequenced		A	2005-08-24	2250	34.583	-56.8432	GQ180127	GQ868325
NAS2012	Chrysogorgiidae	Chrysogorgia	tricaulis	YPM 38598 Paratype	sequenced				A	2005-08-25	2529	34.4698	-56.7295
NAS2015	Chrysogorgiidae	Chrysogorgia	tricaulis	YPM 38597	sequenced				A	2005-08-25	2529	34.4698	-56.7295
RET1011	Chrysogorgiidae	Chrysogorgia	tricaulis		sequenced			sequenced	A	2004-05-22	3860	39.751	-66.249	GQ180124
SAMH3929	Chrysogorgiidae	Helicogorgia	flagellata		sequenced	sequenced	partial		A	1985-07-08	125	-31.11	30.3	JN227929	JN227953	JN227971
SAMH3931	Chrysogorgiidae	Helicogorgia	spiralis		sequenced				B	1985-07-05	100	-32.76	28.44	JN227930
P42252	Chrysogorgiidae	Iridogorgia	bella		sequenced				A	2009-11-28	1384.6	23.0491	-163.154
MIL1111	Chrysogorgiidae	Iridogorgia	fontinalis	YPM 38584 Holotype	sequenced	sequenced	sequenced	sequenced	A	2005-08-17	1325	34.8127	-50.5038	EU293802	GQ868321
Bia741	Chrysogorgiidae	Iridogorgia	magnispiralis	MNHN-Oct.0000-0576	sequenced				A	1971-10-15	1235-1310	38.4667	-27.9	GQ353316
KEL4031	Chrysogorgiidae	Iridogorgia	magnispiralis		sequenced				A	2004-05-19	2311	38.7791	-63.9628	EU268055
KEL4032	Chrysogorgiidae	Iridogorgia	magnispiralis	YPM 38580 Holotype	sequenced	sequenced	sequenced	sequenced	A	2004-05-19	2311	38.7791	-63.9628	JN227997	DQ860111	FJ526216
KEL5032	Chrysogorgiidae	Iridogorgia	magnispiralis	YPM 35398	sequenced				A	2004-05-20	2004	38.8556	-63.7688
LYM2111	Chrysogorgiidae	Iridogorgia	magnispiralis		sequenced	sequenced	sequenced		A	2005-08-14	2114	35.1937	-47.6772	GQ223116	GQ868318
MAN1021	Chrysogorgiidae	Iridogorgia	magnispiralis	YPM 28541A, B, YPM 38581 Paratype	sequenced				A	2003-07-13	1718.8	38.2633	-60.5496	GQ180141
MU1031	Chrysogorgiidae	Iridogorgia	magnispiralis	YPM 28866	sequenced				A	2003-06-03	2141	33.789	-62.5905	DQ297422
NAS1022	Chrysogorgiidae	Iridogorgia	magnispiralis	USNM 1092265 Paratype	sequenced				A	2005-08-24	2246	34.5828	-56.8433	GQ180142
NAS2052	Chrysogorgiidae	Iridogorgia	magnispiralis	YPM 38583 Paratype	sequenced				A	2005-08-25	2143	34.4773	-56.7337
P42255	Chrysogorgiidae	Iridogorgia	magnispiralis		sequenced				A	2009-11-28	1366	23.0501	-163.154
P42257	Chrysogorgiidae	Iridogorgia	magnispiralis		sequenced				A	2009-11-28	1310	23.0525	-163.155
SAL222972	Chrysogorgiidae	Iridogorgia	magnispiralis	MNHN-IC.2009-0001	sequenced				A	2004-11-08	728-777	-9.1467	158.267	GQ180145
KEL2035	Chrysogorgiidae	Iridogorgia	magnispiralis	YPM 38582 Paratype; YPM 28610	sequenced				A	2003-07-16	2047	38.8584	-63.9141	GQ180140
BOA124521	Chrysogorgiidae	Iridogorgia	sp.	MNHN-IK-2008-82	sequenced				D	2005-09-11	1150-1273	-15.9833	166.683
KEL6182	Chrysogorgiidae	Iridogorgia	sp.	YPM 38587 Paratype	sequenced				B	2005-08-31	1844	38.7708	-64.0883
LAC3023	Chrysogorgiidae	Iridogorgia	sp.		sequenced				B	2009-03-17	1610	26.7248	-76.639
MOL6014	Chrysogorgiidae	Iridogorgia	sp.		sequenced	sequenced	sequenced	sequenced	D	2006-09-06	1644	21.316	-157.021	GQ868342	GQ868323
NAS2051	Chrysogorgiidae	Iridogorgia	sp.	USNM 1092266 Paratype	sequenced				A	2005-08-25	2143	34.4773	-56.7337
NWP1014	Chrysogorgiidae	Iridogorgia	sp.		sequenced				B	2009-03-26	1488	25.8616	-77.2826
NWP1061	Chrysogorgiidae	Iridogorgia	sp.		sequenced				B	2009-03-26	1262	25.8609	-77.2737
P42258	Chrysogorgiidae	Iridogorgia	sp.		sequenced				C	2009-11-28	1310	23.0525	-163.155	JN227919
KEL5021	Chrysogorgiidae	Iridogorgia	splendens	YPM 35397, 38586 Paratype	sequenced				B	2004-05-20	2054	38.8536	-63.7642	DQ860109	DQ860112
KEL1051	Chrysogorgiidae	Iridogorgia	splendens	USNM 1092267 Paratype; YPM 28587	sequenced	sequenced	sequenced	sequenced	B	2003-07-15	1986	38.7888	-64.131	JN227996	GQ868313
REH1042	Chrysogorgiidae	Iridogorgia	splendens	YPM 38585 Holotype	sequenced	sequenced	sequenced	sequenced	B	2005-08-28	1912	37.4607	-59.9515	JN228005	GQ868330	JN227968
NOR220652	Chrysogorgiidae	Isidoides	armata		sequenced	sequenced	sequenced		A	2003-10-26	750-800	-25.2667	168.933
NORF36/10	Chrysogorgiidae	Isidoides	armata		sequenced	sequenced	sequenced	sequenced	A	2003-05-17	1035-1065	-28.5203	167.79	JN228002
NIWA16239	Chrysogorgiidae	Isidoides	sp.	NIWA 16239	sequenced				A	2004-11-16	424-534	-37.3242	177.121
TER1062	Chrysogorgiidae	Isidoides	sp.		sequenced				A	2008-10-16	800	-22.6783	168.965
TER10084	Chrysogorgiidae	Isidoides	sp.	MNHN-IK-2008-1507	sequenced				B	2008-10-26	500-941	-21.9963	167.105
TER1012	Chrysogorgiidae	Isidoides	sp.	MNHN-IK-2008-1504	sequenced				A	2008-10-16	720	-22.6753	168.962
TER1021	Chrysogorgiidae	Isidoides	sp.		sequenced				A	2008-10-16	760-820	-22.648	168.98
TER1051	Chrysogorgiidae	Isidoides	sp.	MNHN-IK-2008-1505	sequenced				A	2008-10-16		-22.6867	168.942	JN227934
TER1061	Chrysogorgiidae	Isidoides	sp.		sequenced				A	2008-10-16	800	-22.6783	168.965
TER20516	Chrysogorgiidae	Isidoides	sp.	MNHN-IK-2008-1510	sequenced	sequenced	sequenced		B	2008-10-17	840-800	-23.9583	169.722	JN227946	JN227951	JN227972
HAL20331	Chrysogorgiidae	Metallogorgia	macrospina	MNHN-IK-2008-1040	sequenced				B	1996-11-12	699-1280	-25.3167	168.967
HAL20332	Chrysogorgiidae	Metallogorgia	macrospina	MNHN-IK-2008-1042	sequenced				B	1996-11-12	699-1280	-25.3167	168.967	JN227906
NIWA15612	Chrysogorgiidae	Metallogorgia	macrospina		sequenced				B	2004-11-10	720-900	-37.2078	177.244
NIWA15642	Chrysogorgiidae	Metallogorgia	macrospina	NIWA 15642	sequenced	sequenced	sequenced	sequenced	B	2004-11-10	720-900	-37.2078	177.244	JN228001	JN227952	JN227966
CAT1011	Chrysogorgiidae	Metallogorgia	melanotrichos		sequenced				A	2009-03-19	1757	24.7793	-76.675
ELE1071	Chrysogorgiidae	Metallogorgia	melanotrichos		sequenced				A	2009-03-18	1328	25.4149	-76.356
HAL20664	Chrysogorgiidae	Metallogorgia	melanotrichos	MNHN-Oct.2009-0214	sequenced	sequenced	sequenced	sequenced	A	1996-11-19	885-1450	-24.75	168.483	GQ868339	GQ868311
LYM2101	Chrysogorgiidae	Metallogorgia	melanotrichos		sequenced	sequenced	sequenced	sequenced	A	2005-08-14	2143	35.1938	-47.6767	GQ180151	FJ268630	FJ526214
MAN7062	Chrysogorgiidae	Metallogorgia	melanotrichos		sequenced	sequenced	sequenced	sequenced	A	2004-05-15	1847	38.1488	-61.1022	GQ868340	GQ868320
MAN7082	Chrysogorgiidae	Metallogorgia	melanotrichos		sequenced				A	2004-05-15	1718	38.1348	-61.1161
NAS2032	Chrysogorgiidae	Metallogorgia	melanotrichos		sequenced	sequenced	sequenced		A	2005-08-25	2103	34.4802	-56.7358	GQ868333	FJ268631	FJ526215
BAL1011	Chrysogorgiidae	Metallogorgia	melanotrichos	YPM 37038	sequenced				A	2004-05-21	1914	39.3551	-65.3586	GQ180162
BAL1012	Chrysogorgiidae	Metallogorgia	melanotrichos		sequenced				A	2004-05-21	1914	39.3551	-65.3586
BAL1071	Chrysogorgiidae	Metallogorgia	melanotrichos	YPM 37035	sequenced				A	2004-05-21	1767	39.3585	-65.3636
BAL1072	Chrysogorgiidae	Metallogorgia	melanotrichos	YPM 37035	sequenced				A	2004-05-21	1767	39.3585	-65.3636
BAL1073	Chrysogorgiidae	Metallogorgia	melanotrichos	YPM 37036	sequenced				A	2004-05-21	1767	39.3585	-65.3636
BAL1102	Chrysogorgiidae	Metallogorgia	melanotrichos		sequenced				A	2004-05-21	1562	39.3716	-65.3718
BEA4012	Chrysogorgiidae	Metallogorgia	melanotrichos		sequenced				A	2004-05-11	1559	39.9517	-67.413	GQ180147
BEA5021	Chrysogorgiidae	Metallogorgia	melanotrichos		sequenced				A	2004-05-12	1639	39.8815	-67.4735
CAL0131	Chrysogorgiidae	Metallogorgia	melanotrichos		sequenced				A	1989-03-04	1600	-21.4333	166.367
GOO1031	Chrysogorgiidae	Metallogorgia	melanotrichos		sequenced				A	2005-08-21	2135	35.3935	-51.2655	GQ180148
HAL20661	Chrysogorgiidae	Metallogorgia	melanotrichos		sequenced				A	1996-11-19	885-1450	-24.75	168.483
HI24	Chrysogorgiidae	Metallogorgia	melanotrichos		sequenced				A
KEL1031	Chrysogorgiidae	Metallogorgia	melanotrichos	YPM 28584	sequenced				A	2003-07-15	2029	38.7887	-64.1318
KEL1071	Chrysogorgiidae	Metallogorgia	melanotrichos	YPM 28588	sequenced				A	2003-07-15	1949	38.7885	-64.1304
KEL2012	Chrysogorgiidae	Metallogorgia	melanotrichos		sequenced				A	2003-07-16	2173	38.86	-63.9142
KEL3012	Chrysogorgiidae	Metallogorgia	melanotrichos		sequenced				A	2004-05-18	1773	38.82	-63.959
KEL3013	Chrysogorgiidae	Metallogorgia	melanotrichos		sequenced				A	2004-05-18	1773	38.82	-63.959
KEL3014	Chrysogorgiidae	Metallogorgia	melanotrichos		sequenced				A	2004-05-18	1773	38.82	-63.959
KEL5011	Chrysogorgiidae	Metallogorgia	melanotrichos		sequenced				A	2004-05-20	2078	38.8529	-63.7643
KEL5012	Chrysogorgiidae	Metallogorgia	melanotrichos	YPM 37158	sequenced				A	2004-05-20	2078	38.8529	-63.7643	GQ180149
KEL5013	Chrysogorgiidae	Metallogorgia	melanotrichos		sequenced				A	2004-05-20	2078	38.8529	-63.7643
KEL5024	Chrysogorgiidae	Metallogorgia	melanotrichos		sequenced				A	2004-05-20	2054	38.8536	-63.7642
KEL5051	Chrysogorgiidae	Metallogorgia	melanotrichos	YPM 37160	sequenced				A	2004-05-20	1996	38.8553	-63.7692
KUK2091	Chrysogorgiidae	Metallogorgia	melanotrichos		sequenced				A	2005-08-22	1829.7	35.5568	-51.8148	GQ180150
LAC3012	Chrysogorgiidae	Metallogorgia	melanotrichos		sequenced				A	2009-03-17	1613	26.7248	-76.639
MAN1012	Chrysogorgiidae	Metallogorgia	melanotrichos	YPM 37053	sequenced				A	2003-07-13	1734.6	38.2632	-60.5502	GQ180163
MAN3061	Chrysogorgiidae	Metallogorgia	melanotrichos		sequenced				A	2003-06-11	1421	38.2245	-60.474	DQ297423
MAN7081	Chrysogorgiidae	Metallogorgia	melanotrichos		sequenced				A	2004-05-15	1718	38.1348	-61.1161	EU268057
MAN7101	Chrysogorgiidae	Metallogorgia	melanotrichos		sequenced				A	2004-05-15	1668	38.1463	-61.1153
MAN8111	Chrysogorgiidae	Metallogorgia	melanotrichos	YPM 37042	sequenced				A	2004-05-16	1440	38.1415	-61.0878
MIL1032	Chrysogorgiidae	Metallogorgia	melanotrichos		sequenced				A	2005-08-17	1601	34.8153	-50.5058	GQ180152
MU3052	Chrysogorgiidae	Metallogorgia	melanotrichos		sequenced				A	2003-06-06	2260-2265	33.7533	-62.5849	GQ180153
NAS2031	Chrysogorgiidae	Metallogorgia	melanotrichos		sequenced				A	2005-08-25	2103	34.4802	-56.7358	GQ180154
NEP1071	Chrysogorgiidae	Metallogorgia	melanotrichos		sequenced				A	2009-03-27	1696	25.4537	-76.9276
NEP2031	Chrysogorgiidae	Metallogorgia	melanotrichos		sequenced				A	2009-03-29	1375	25.4089	-77.702
NEP2045	Chrysogorgiidae	Metallogorgia	melanotrichos		sequenced				A	2009-03-29	1289	25.4088	-77.7037
NIWA15643	Chrysogorgiidae	Metallogorgia	melanotrichos		sequenced				A	2004-11-09	1208-1286	-36.958	177.371
NIWA25338	Chrysogorgiidae	Metallogorgia	melanotrichos	NIWA 25338	sequenced				A	2006-05-28	935-1210	-42.716	180.039
NIWA43020	Chrysogorgiidae	Metallogorgia	melanotrichos		sequenced				A	1996-02-11	1292-1496	-35.366	178.553
NIWA43021	Chrysogorgiidae	Metallogorgia	melanotrichos		sequenced				A	2002-04-29	1255-1400	-35.0001	178.957
NIWA43024	Chrysogorgiidae	Metallogorgia	melanotrichos	NIWA 43024	sequenced				A	1996-02-11	1292-1496	-35.366	178.553	GQ180146
NWP1013	Chrysogorgiidae	Metallogorgia	melanotrichos		sequenced				A	2009-03-26	1488	25.8616	-77.2826
NWP1015	Chrysogorgiidae	Metallogorgia	melanotrichos		sequenced				A	2009-03-26	1488	25.8616	-77.2826
P42242	Chrysogorgiidae	Metallogorgia	melanotrichos		sequenced				A	2009-11-25	1559	23.0379	-163.157
P42281	Chrysogorgiidae	Metallogorgia	melanotrichos		sequenced				A	2009-12-03	1439	22.7405	-161.165
PIC1013	Chrysogorgiidae	Metallogorgia	melanotrichos		sequenced				A	2005-10-28	2085	39.6487	-65.9259	GQ180155
REH1051	Chrysogorgiidae	Metallogorgia	melanotrichos		sequenced				A	2005-08-28	1907	37.4605	-59.9513	GQ180156
RET1071	Chrysogorgiidae	Metallogorgia	melanotrichos	YPM 37058	sequenced	sequenced	sequenced	sequenced	A	2004-05-22	2012	39.8079	-66.241	GQ180157	FJ268632	FJ526213
RET1161	Chrysogorgiidae	Metallogorgia	melanotrichos	YPM 37065	sequenced				A	2004-05-22	1983	39.8096	-66.2492
SEA202491	Chrysogorgiidae	Metallogorgia	melanotrichos	MNHN-Oct.2009-0097	sequenced				A	1993-02-01	1700	33.2067	-29.2467	GQ353314
SEA202492	Chrysogorgiidae	Metallogorgia	melanotrichos	MNHN-Oct.2009-0098	sequenced				A	1993-02-01	1700	33.2067	-29.2467
VER2031	Chrysogorgiidae	Metallogorgia	melanotrichos		sequenced	sequenced	sequenced		A	2005-08-19	2038	34.5345	-47.7932	GQ180158	FJ268633	FJ358836
VER2111	Chrysogorgiidae	Metallogorgia	melanotrichos		sequenced				A	2005-08-19	1541	34.5435	-47.7925
C012553	Chrysogorgiidae	Pleurogorgia	sp.	MAGNT C012553	sequenced				A	1997-01-29	1000	-44.3333	147.167
CSIRO7	Chrysogorgiidae	Pleurogorgia	sp.		sequenced				A	2007-02-04	1100-1300	-44.2923	147.067
CSIRO8	Chrysogorgiidae	Pleurogorgia	sp.		sequenced	sequenced	partial		A	2007-07-04	1020-1100	-44.2017	147.318	JN227925	JN874923	JN227963
NIWA41748	Chrysogorgiidae	Pleurogorgia	sp.	NIWA 41748	sequenced				A	1997-01-29	957	-44.1917	147.123
EBI25571	Chrysogorgiidae	Pseudochrysogorgia	bellona	MNHN-IC.2008-006 Holotype	sequenced	sequenced	sequenced	sequenced	A	2005-10-12	800-923	-21.1167	158.5	GQ868331
EBI25572	Chrysogorgiidae	Pseudochrysogorgia	bellona	MNHN-IC.2008-007 Paratype	sequenced	sequenced	sequenced	sequenced	A	2005-10-12	800-923	-21.1167	158.5	GQ868332	GQ868310	HM590865
NIWA15611	Chrysogorgiidae	Pseudochrysogorgia	bellona	NIWA 15611	sequenced				A	2004-11-09	1396-1462	-36.9595	177.332
NIWA16272	Chrysogorgiidae	Pseudochrysogorgia	bellona	NIWA 16272	sequenced				A	2004-11-10	1323-1346	-36.9468	177.335
NIWA16273	Chrysogorgiidae	Pseudochrysogorgia	bellona	NIWA 16273 Paratype	sequenced				A	2004-11-10	1323-1346	-36.9468	177.335
100900	Chrysogorgiidae	Radicipes	gracilis	USNM 100900	sequenced	sequenced	sequenced	sequenced	A	2000-12-05		39.8833	-67.4372	DQ297424	HM590861	HM590864
BOR1	Chrysogorgiidae	Radicipes	sp.	MNHN-IK-2008-51	sequenced				F	2000-06-11	304-313	-19.7	174.467	JN227915
DE0409231	Chrysogorgiidae	Radicipes	sp.	YPM 35442	sequenced				B	2004-06-09	1431-1464	39.8738	-67.4365	GQ180159
DE0409242	Chrysogorgiidae	Radicipes	sp.	YPM 36783	sequenced				B	2004-06-09	1428-1650	39.8714	-67.3385
EN447121	Chrysogorgiidae	Radicipes	sp.		sequenced				C	2008-06-10	3000	38.5461	-70.7995	GQ180161
J2095211	Chrysogorgiidae	Radicipes	sp.		sequenced	sequenced	sequenced	sequenced	E	2004-07-25	2827	51.7219	-173.781
J209661	Chrysogorgiidae	Radicipes	sp.		sequenced	sequenced	sequenced	sequenced	E	2004-07-27	2154	52.3928	-174.884	GQ868345	GQ868312
J210541	Chrysogorgiidae	Radicipes	sp.		sequenced				E	2004-08-06	2106	51.8867	-178.358	JN227910
J210542	Chrysogorgiidae	Radicipes	sp.		sequenced				E	2004-08-06	2106	51.8867	-178.358
NIWA288211	Chrysogorgiidae	Radicipes	sp.	NIWA 28821	sequenced				D	2007-04-28	555-558	-43.1712	174.467
NIWA288212	Chrysogorgiidae	Radicipes	sp.	NIWA 28821	sequenced	sequenced	sequenced		D	2007-04-28	555-558	-43.1712	174.467
NIWA45304	Chrysogorgiidae	Radicipes	sp.	NIWA 45304	sequenced				D	2007-12-21	607-627	-49.3268	170.278	JN227942
NORF47/2	Chrysogorgiidae	Radicipes	sp.		sequenced	sequenced	sequenced	sequenced	C	2003-05-20	1530	-28.498	161.259	GQ868343	GQ868327
SAL117921	Chrysogorgiidae	Radicipes	sp.	MNHN-IK-2008-645	sequenced				F	2001-09-30	477-505	-9.2567	160.148
SAL222461	Chrysogorgiidae	Radicipes	sp.	MNHN-IK-2008-123	sequenced				F	2004-11-01	664-682	-7.71	156.41
VER2041	Chrysogorgiidae	Radicipes	sp.		sequenced	sequenced	sequenced	sequenced	B	2005-08-19	2014	34.535	-47.7935	GQ180160	FJ268641	FJ526212
NAS2081	Chrysogorgiidae	Rhodaniridogorgia	fragilis	YPM 38588 Holotype	sequenced	sequenced	sequenced	sequenced	A	2005-08-25	2229	34.46	-56.733	JN228000	JN227954	JN247405
MOL5011	Chrysogorgiidae	Rhodaniridogorgia	sp.		sequenced	sequenced	sequenced	sequenced	B	2006-09-04	663	21.2441	-156.807	GQ868341	GQ868322	JN227973
PAL025	Chrysogorgiidae	Stephanogorgia	faulkneri		sequenced				A	2010-05-19	182	7.2745	134.525	JN227923
PAL028	Chrysogorgiidae	Stephanogorgia	faulkneri		sequenced	sequenced	sequenced	sequenced	A	2010-05-19	82	7.2745	134.525	JN228004	JN227958	JN227967
STEP6	Chrysogorgiidae	Stephanogorgia	faulkneri	NTM C014927	sequenced	sequenced	sequenced		A	2005-02-05	20	7.1918	134.318	GQ342485	GQ342406
SAF140	Chrysogorgiidae	Trichogorgia	sp.		sequenced				A	2008-03-12	21-25	-34.0061	25.7194	JN227924
SAF141	Chrysogorgiidae	Trichogorgia	sp.		sequenced	sequenced	sequenced	sequenced	A	2008-03-12	21-25	-34.0061	25.7194	JN228006	JN227959	JN227970
AY533651	Ellisellidae	Ctenocella	barbadensis		sequenced									AY533651
GQ342492	Ellisellidae	Dichotella	gemmacea	C014929	sequenced					2005-02-05	25	7.3185	134.525	GQ342492
DFH118B	Ellisellidae	Ellisella	sp.		sequenced	sequenced	sequenced	sequenced		2005-09-13	9997	27.8707	-93.6176	JN227994	FJ642932	FJ642933
JAS238	Ellisellidae	Ellisella	sp.		sequenced	sequenced	sequenced	sequenced		2007-07-21	138			JN227995	FJ268628	FJ526217
DQ302863	Ellisellidae	Nicella	sp.	C014406	sequenced									DQ302863
DQ302864	Ellisellidae	Verrucella	sp.	C014982	sequenced									DQ302864
GQ342493	Ellisellidae	Viminella	sp.	CSM-2010	sequenced					2008-03-12	21-25	34.0061	25.7194	GQ342493
OCDN3387Q	Ifalukellidae	Ifalukella	yanii		sequenced	sequenced	sequenced			1995-08-07	18			DQ536319	GQ342427	JN874924
OCDN3101G	Ifalukellidae	Plumigorgia	hydroides		sequenced					1995-04-14	7			DQ536318
OCDN9480O	Ifalukellidae	Plumigorgia	sp.		sequenced					2006-10-19	10			JN227922
MIL1011	Isididae	Acanella	eburnea	YPM 44537	sequenced	sequenced	sequenced	sequenced		2005-08-17	1688	34.8178	-50.5062	EF060014		GU206549
C014412	Isididae	Gorgonisis	sp.	MAGNT C014412	sequenced					2003-05-21	292-330	-29.2187	159.092	JN227917
MAN1052	Isididae	Isidella	msh1 I1b	YPM 28549	sequenced	sequenced	sequenced	sequenced		2003-07-13	1510.2	38.2648	-60.5474	EU293798	GQ868319	GU188958
JSLII36931	Isididae	Keratoisis	?simplex		sequenced	sequenced	sequenced			2009-07-27	675	26.4236	-77.86
PIC1051	Isididae	Keratoisis	flexibilis	YPM 44545	sequenced	sequenced	sequenced	sequenced		2005-10-28	1970	39.6538	-65.9483	JN228007	GQ868329	GU188957
PIC1072	Isididae	Lepidisis	msh1 B1b	YPM 44546	sequenced	sequenced	sequenced			2005-10-28	1946	39.6541	-65.9483	GU933632	FJ268629	FJ358838
BAL2083	Isididae	Lepidisis	sp.		sequenced	sequenced	sequenced	sequenced		2005-09-01	1798	39.4147	-65.4108	GU933633	GQ868304	GU188959
NWP1021	Isididae	Lepidisis	sp.		sequenced	sequenced	sequenced			2009-03-26	1450	25.8616	-77.281
C012788	Isididae	Primnoisis	cf. deliculata	MAGNT C012788	sequenced					1999-01-26	453.2	-53.93	159.007	EU268050
C012702	Isididae	Pteronisis	incerta	MAGNT C012702	sequenced					2000-05-15	72	-32.9228	130.726	EU268051
RUM1082	Isididae	Undes. Isidid	msh1 S1a		sequenced	sequenced	sequenced			2009-03-24	1073	23.636	-74.953	JN227932	JN227950	JN227969
BAL2081	Isididae	Undes. keratoisidin		YPM 44539	sequenced	sequenced	sequenced	sequenced		2005-09-01	1815	39.4147	-65.4108	EF622534	EF622534	FJ358837
599113B3	Pennatulidae	Ptilosarcus	gurneyi		sequenced					2003-07-01	60	51.9087	-177.213	JN227904
LAD36	Primnoidae	Calyptrophora	cf. versluysi	USNM 98815	sequenced	sequenced	sequenced	sequenced		1996-09-20	1225	20.7826	-157.149	EU293801	GQ868317	HM590863
KEL4021	Primnoidae	Calyptrophora	microdentata	YPM 35400	sequenced	sequenced	sequenced			2004-05-19	2310	38.7788	-63.963	GQ868335	FJ268634	FJ358839
NAS2071	Primnoidae	Calyptrophora	microdentata	USNM 1120699	sequenced	sequenced	sequenced			2005-08-25	2247	34.4762	-56.7328	GQ868336	FJ268635	FJ358840
LAD12	Primnoidae	Narella	dichotoma	USNM 98831	sequenced	sequenced	sequenced	sequenced		1996-09-20	1451	20.7826	-157.149	EU293800	GQ868316	HM590862
KEL6151	Primnoidae	Narella	versluysi	USNM 1096718	sequenced	sequenced	sequenced			2005-08-31	2118	38.7658	-64.0905	GQ868337	FJ268637	FJ358841
TA0609	Primnoidae	Primnoa	pacifica willeyi		sequenced	sequenced	sequenced			2006-03-24	268	57.8941	-133.337	GQ868338	FJ268638	FJ358842
MAN8081	Primnoidae	Thouarella	grasshoffi	YPM 35377, 35378; USNM 1078188 Holotype	sequenced	sequenced	sequenced			2004-05-16	1461	38.1457	-61.0914	GQ868334	FJ268636	FJ526218
J210144	Primnoidae	Plumarella	sp.		sequenced					2004-08-02	1061	51.501	-177.924	JN227909
TER10034	Primnoidae	Thouarella	sp.		sequenced					2008-10-25	410-390	-22.2498	167.217	JN227933
TER1053	Primnoidae	Calyptrophora	sp.		sequenced					2008-10-16	790/800	-22.6867	168.942	JN227935
TER2046	Primnoidae	Narella	sp.		sequenced					2008-10-17	750-780	-23.9567	169.715	JN227937
TER40124	Primnoidae	Fanellia	sp.		sequenced					2008-10-19	380-400	-23.6963	168.26	JN227938
TER4033	Primnoidae	Narella	sp.		sequenced					2008-10-19	410-530	-23.7543	168.281	JN227939
TER4035	Primnoidae	Paracalyptrophora	sp.		sequenced					2008-10-19	410-530	-23.7543	168.281	JN227940
TER70412	Primnoidae	Narella	sp.		sequenced					2008-10-22	480-550	-23.3705	168.007	JN227948
FEL808611	Funiculinidae	?Funiculina	sp.		sequenced	sequenced	sequenced	sequenced		2008-08-24	875-884	27.5996	-92.761	JN227941	JN227949	JN227965
J209611	Umbellulidae	Umbellula	sp.		sequenced					2004-07-27	2947	52.4981	-174.923	JN227908
598517D2	Virgulariidae	Halipteris	willemoesi		sequenced					2003-06-28	120	52.1803	-173.834	JN227903
